# Supplementary material for: Tracking the Evolution of Polymerase Genes of Influenza A Viruses during Interspecies Transmission between Avian and Swine Hosts
Source: Front Microbiol. 2016 Dec 26;7:2118. doi: 10.3389/fmicb.2016.02118 (PMC5183616; doi:10.3389/fmicb.2016.02118)
Supplement: Supplementary file 1 [file Table_1.XLSX]

## Sheet: blastn_recip_strain_name_pb2_av
Table S1. The reciprocal best hits pairs of avian and swine sequences for the PB2 gene.
Accession number	Avian virus	Accession number	Swine virus	Isolated within	Country			Direction of transmission	HA subtype			E-value	% Identity	% Coverage
				3 years	Avian	Swine	Same country		Avian	Swine	Same subtype			Avian query	Swine query
AY233387	A/duck/NC/91347/01(H1N2)	CY095672	A/swine/Texas/4199-2/1998(H3N2)	Yes	USA	USA	Yes	Swine to Avian	H1	H3	No	0	98.63	100	99
AY585524	A/duck/Zhejiang/52/2000(H5N1)	AY747624	A/swine/Fujian/F1/2001(H5N1)	Yes	China	China	Yes	Avian to Swine	H5	H5	Yes	0	99.69	100	97
AY651707	A/chicken/Indonesia/BL/2003(H5N1)	HM440058	A/swine/Banten/UT2071/2005(H5N1)	Yes	Indonesia	Indonesia	Yes	Avian to Swine	H5	H5	Yes	0	99.21	99	100
AY950283	A/chicken/Henan/16/2004(H5N1)	DQ997252	A/swine/Henan/wy/2004(H5N1)	Yes	China	China	Yes	Avian to Swine	H5	H5	Yes	0	100	100	100
CY005624	A/duck/Hong Kong/293/1978(H7N2)	CY067683	A/swine/KU/16/2001(H7N2)	No	Hong Kong	South Korea	No	Avian to Swine	H7	H7	Yes	0	99.83	100	100
CY014686	A/duck/England/1/1956(H11N6)	CY073449	A/swine/KU/2/2001(H11N6)	No	United Kingdom	South Korea	No	Avian to Swine	H11	H11	Yes	0	99.83	100	100
CY014716	A/duck/Germany/1215/1973(H2N3)	M55471	A/swine/Germany/2/1981(H1N1)	No	Germany	Germany	Yes	Unidentified*	H2	H1	No	0	96.85	98	100
CY102307	A/ruddy turnstone/Delaware Bay/250/1998(H3N8)	AY619970	A/swine/Ontario/42729A/01(H3N3)	Yes	USA	Canada	No	Avian to Swine	H3	H3	Yes	0	98.86	98	100
CY137481	A/mallard/Alberta/151/2002(H1N1)	AY619954	A/swine/Saskatchewan/18789/02(H1N1)	Yes	Canada	Canada	Yes	Avian to Swine	H1	H1	Yes	0	99.12	98	100
DQ064545	A/chicken/Guangdong/10/00(H9N2)	EU516317	A/swine/Guangdong/wxl/2004(H9N2)	No	China	China	Yes	Avian to Swine	H9	H9	Yes	0	98.59	100	100
DQ064549	A/chicken/Guangdong/5/97(H9N2)	AF222816	A/swine/Hong Kong/9/98(H9N2)	Yes	China	Hong Kong	No	Avian to Swine	H9	H9	Yes	0	98.51	97	99
DQ064550	A/chicken/Guangdong/56/01(H9N2)	EU516309	A/swine/Shandong/w4/2003(H9N2)	Yes	China	China	Yes	Avian to Swine	H9	H9	Yes	0	98.25	100	100
DQ469995	A/turkey/Ontario/31232/2005(H3N2)	DQ469971	A/swine/British Columbia/28103/2005(H3N2)	Yes	Canada	Canada	Yes	Swine to Avian	H3	H3	Yes	0	100	100	100
DQ997132	A/chicken/Hubei/wl/1997(H5N1)	JX500440	A/swine/Hubei/10/2008(H10N5)	No	China	China	Yes	Avian to Swine	H5	H10	No	0	98.85	100	100
DQ997149	A/chicken/Hubei/wn/2003(H5N1)	AY700215	A/swine/Shandong/2/03(H5N1)	Yes	China	China	Yes	Avian to Swine	H5	H5	Yes	0	99.44	100	100
DQ997193	A/chicken/Jiangsu/wa/2002(H9N2)	DQ997427	A/swine/Shandong/nb/2003(H9N2)	Yes	China	China	Yes	Avian to Swine	H9	H9	Yes	0	98.96	98	100
DQ997496	A/chicken/Neimonggu/nk/2002(H9N2)	DQ997418	A/swine/Shandong/na/2003(H9N2)	Yes	China	China	Yes	Avian to Swine	H9	H9	Yes	0	98.25	100	100
EU086262	A/duck/Guangxi/51/2005(H9N2)	EU086333	A/swine/Guangxi/S15/2005(H9N2)	Yes	China	China	Yes	Avian to Swine	H9	H9	Yes	0	98.8	100	100
EU086281	A/bird/Guangxi/62/2005(H9N2)	EU086316	A/swine/Guangxi/FS2/2005(H9N2)	Yes	China	China	Yes	Avian to Swine	H9	H9	Yes	0	99.91	100	100
EU735793	A/turkey/NC/19762/1988(H1N1)	CY022340	A/swine/Iowa/17672/1988(H1N1)	Yes	USA	USA	Yes	Swine to Avian	H1	H1	Yes	0	99.65	99	100
EU735801	A/chicken/PA/35154/1991(H1N1)	CY024961	A/swine/Tennessee/84/1977(H1N1)	No	USA	USA	Yes	Swine to Avian	H1	H1	Yes	0	98.79	99	100
EU735825	A/turkey/Ohio/313053/2004(H3N2)	CY099034	A/swine/Iowa/01700/2007(H3N2)	Yes	USA	USA	Yes	Swine to Avian	H3	H3	Yes	0	99.74	100	100
EU743158	A/turkey/IA/10271-3/1990(H1N1)	CY035077	A/swine/Memphis/1/1990(H1N1)	Yes	USA	USA	Yes	Swine to Avian	H1	H1	Yes	0	99.48	99	100
EU914200	A/chicken/Tianjin/B1/2004(H9N2)	CY075027	A/swine/Guangxi/7/2007(H9N2)	Yes	China	China	Yes	Avian to Swine	H9	H9	Yes	0	98.97	100	100
GQ122496	A/chicken/East Java/UT6016/2006(H5N1)	HM440098	A/swine/East Java/UT6003/2006(H5N1)	Yes	Indonesia	Indonesia	Yes	Avian to Swine	H5	H5	Yes	0	99.87	100	100
GQ122532	A/chicken/East Java/UT6044/2007(H5N1)	HM440130	A/swine/East Java/UT6010/2007(H5N1)	Yes	Indonesia	Indonesia	Yes	Avian to Swine	H5	H5	Yes	0	99.3	100	100
GQ202214	A/tree sparrow/Jiangsu/1/2008(H5N1)	KC683517	A/swine/Jiangsu/2/2009(H5N1)	Yes	China	China	Yes	Avian to Swine	H5	H5	Yes	0	99.25	100	99
GQ227610	A/duck/Primorie/2633/2001(H5N3)	JX878672	A/swine/HuBei/06/2009(H4N1)	No	Russia	China	No	Avian to Swine	H5	H4	No	0	99.01	100	98
GU052126	A/chicken/China/27402/1997(H5N1)	CY085587	A/swine/Hong Kong/1304/2003(H1N2)	No	China	Hong Kong	No	Avian to Swine	H5	H1	No	0	98.21	99	99
GU186601	A/softbill/CA/33445-158/1992(H7N1)	CY085022	A/swine/Hong Kong/681/1993(H1N1)	Yes	USA	Hong Kong	No	Avian to Swine	H7	H1	No	0	98.17	99	99
GU361392	A/aquatic bird/Korea/w113/2006(H5N2)	FJ461606	A/swine/Korea/C12/2008(H5N2)	Yes	South Korea	South Korea	Yes	Avian to Swine	H5	H5	Yes	0	99.87	99	99
HM172417	A/chicken/Jiangsu/18/2008(H5N1)	KC683516	A/swine/Jiangsu/1/2008(H5N1)	Yes	China	China	Yes	Avian to Swine	H5	H5	Yes	0	99.56	100	100
HM370957	A/turkey/Ontario/FAV110/2009(H1N1)	JF275924	A/swine/Nanchang/3/2010(H1N1)	Yes	Canada	China	No	Swine to Avian	H1	H1	Yes	0	99.62	100	99
JF795099	A/chicken/Shandong/KD/2009(H9N2)	HM998911	A/swine/Taizhou/5/2008(H9N2)	Yes	China	China	Yes	Avian to Swine	H9	H9	Yes	0	98.99	100	100
JF965018	A/duck/Eastern China/5/2009(H6N6)	JQ815875	A/swine/Yangzhou/080/2009(H6N6)	Yes	China	China	Yes	Avian to Swine	H6	H6	Yes	0	99.82	100	100
JN029653	A/pintail/Mongolia/2-84/2007(H4N6)	JX096501	A/swine/Guangdong/L21/2011(H3N2)	No	Mongolia	China	No	Avian to Swine	H4	H3	No	0	96.84	98	99
JQ924790	A/duck/Guangdong/E1/2012(H10N8)	JX151014	A/swine/Guangdong/K4/2011(H4N8)	Yes	China	China	Yes	Avian to Swine	H10	H4	No	0	98.8	100	99
JX094853	A/chicken/Korea/01310/2001(H9N2)	AY790311	A/swine/Korea/S452/2004(H9N2)	Yes	South Korea	South Korea	Yes	Avian to Swine	H9	H9	Yes	0	98.2	99	100
KC768060	A/duck/Shanghai/C60/2007(H9N2)	HM998919	A/swine/Yangzhou/1/2008(H9N2)	Yes	China	China	Yes	Avian to Swine	H9	H9	Yes	0	97.85	99	100
KC768062	A/duck/Shanghai/C164/2009(H9N2)	KC779062	A/swine/Shanghai/Y1/2009(H9N2)	Yes	China	China	Yes	Avian to Swine	H9	H9	Yes	0	99.74	99	99
KF142478	A/duck/Jiangsu/1/2008(H9N2)	EU116038	A/swine/Shandong/3/2005(H3N2)	Yes	China	China	Yes	Swine to Avian	H9	H3	No	0	99.74	100	100
*Note: We cannot determine the transmission direction for a pair having one sequence in an avian clade and the other sequence in a swine clade.
