# Supplementary material for: Tracking the Evolution of Polymerase Genes of Influenza A Viruses during Interspecies Transmission between Avian and Swine Hosts
Source: Front Microbiol. 2016 Dec 26;7:2118. doi: 10.3389/fmicb.2016.02118 (PMC5183616; doi:10.3389/fmicb.2016.02118)
Supplement: Supplementary file 2 [file Table_2.XLSX]

## Sheet: pb1_strain_name.csv
Table S2. The reciprocal best hits pairs of avian and swine sequences for the PB1 gene.
Accession number	Avian virus	Accession number	Swine virus	Isolated within	Country			Direction of transmission	HA subtype			E-value	% Identity	% Coverage
				3 years	Avian	Swine	Same country		Avian	Swine	Same subtype			Avian query	Swine query
AY233388	A/duck/NC/91347/01(H1N2)	CY122347	A/swine/Mexico/Mex51/2010(H3N2)	No	USA	Mexico	No	Swine to Avian	H1	H3	No	0	99.13	99	97
AY585486	A/duck/Fujian/19/2000(H5N1)	GQ477280	A/swine/Shandong/8/2003(H9N2)	Yes	China	China	Yes	Avian to Swine	H5	H9	No	0	99.69	99	100
AY950274	A/chicken/Henan/12/2004(H5N1)	DQ997251	A/swine/Henan/wy/2004(H5N1)	Yes	China	China	Yes	Avian to Swine	H5	H5	Yes	0	99.49	100	100
CY004582	A/pintail duck/ALB/86/1976(H3N2)	GQ422420	A/swine/Guangdong/102/2002(H3N2)	No	Canada	China	No	Avian to Swine	H3	H3	Yes	0	95.6	100	100
CY005323	A/mallard/Alberta/125/1999(H11N6)	AF285891	A/swine/Ontario/01911-1/99 (H4N6)	Yes	Canada	Canada	Yes	Avian to Swine	H11	H4	No	0	98.55	100	100
CY005505	A/quail/Nanchang/2-0460/2000(H9N2)	EU502899	A/swine/Jiangxi/1/2004(H9N2)	No	China	China	Yes	Avian to Swine	H9	H9	Yes	0	99.15	100	100
CY005511	A/pigeon/Nanchang/2-0461/2000(H9N2)	CY075028	A/swine/Guangxi/7/2007(H9N2)	No	China	China	Yes	Avian to Swine	H9	H9	Yes	0	99.66	100	100
CY005529	A/duck/Nanchang/4-361/2001(H9N2)	AY700214	A/swine/Shandong/2/03(H5N1)	Yes	China	China	Yes	Avian to Swine	H9	H5	No	0	99.1	100	100
CY005558	A/duck/Hong Kong/7/1975(H3N2)	M25927	A/swine/Hong Kong/126/1982(H3N2)	No	Hong Kong	Hong Kong	Yes	Avian to Swine	H3	H3	Yes	0	99.91	100	100
CY005623	A/duck/Hong Kong/293/1978(H7N2)	CY067684	A/swine/KU/16/2001(H7N2)	No	Hong Kong	South Korea	No	Avian to Swine	H7	H7	Yes	0	100	100	100
CY014685	A/duck/England/1/1956(H11N6)	CY073450	A/swine/KU/2/2001(H11N6)	No	United Kingdom	South Korea	No	Avian to Swine	H11	H11	Yes	0	100	100	100
CY014715	A/duck/Germany/1215/1973(H2N3)	AJ311462	A/swine/Finistere/2899/1982(H1N1)	No	Germany	France	No	Unidentified*	H2	H1	No	0	96.58	99	99
DQ064523	A/chicken/Guangdong/56/01(H9N2)	EU516310	A/swine/Shandong/w4/2003(H9N2)	Yes	China	China	Yes	Avian to Swine	H9	H9	Yes	0	98.42	100	100
DQ997161	A/chicken/Hubei/wo/2003(H5N1)	DQ997082	A/swine/Anhui/cb/2004(H5N1)	Yes	China	China	Yes	Avian to Swine	H5	H5	Yes	0	99.62	100	100
DQ997180	A/chicken/Jiangsu/cz1/2002(H5N1)	DQ997389	A/swine/Anhui/ca/2004(H5N1)	Yes	China	China	Yes	Avian to Swine	H5	H5	Yes	0	99.44	100	100
EU086243	A/chicken/Guangxi/6/2000(H9N2)	EU086314	A/swine/Guangxi/FS2/2005(H9N2)	No	China	China	Yes	Avian to Swine	H9	H9	Yes	0	99.66	100	100
EU086280	A/bird/Guangxi/82/2005(H9N2)	EU086331	A/swine/Guangxi/S15/2005(H9N2)	Yes	China	China	Yes	Avian to Swine	H9	H9	Yes	0	99.74	100	100
EU492494	A/duck/Beijing/40/04(H3N8)	JX878673	A/swine/HuBei/06/2009(H4N1)	No	China	China	Yes	Avian to Swine	H3	H4	No	0	98.68	100	100
EU735800	A/chicken/PA/35154/1991(H1N1)	CY027529	A/swine/Tennessee/8/1978(H1N1)	No	USA	USA	Yes	Swine to Avian	H1	H1	Yes	0	98.82	99	99
EU743165	A/turkey/IA/21089-3/1992(H1N1)	CY035076	A/swine/Memphis/1/1990(H1N1)	Yes	USA	USA	Yes	Swine to Avian	H1	H1	Yes	0	99.61	99	100
EU743216	A/turkey/Minnesota/366767/2005(H3N2)	CY099059	A/swine/Illinois/02450/2008(mixed)	Yes	USA	USA	Yes	Swine to Avian	H3	MIXED	?	0	99.78	100	99
EU882863	A/chicken/Shandong/B3/2007(H9N2)	GU086063	A/swine/Shandong/275/2009(H1N1)	Yes	China	China	Yes	Avian to Swine	H9	H1	No	0	99.4	100	100
FJ357110	A/turkey/NC/17026/1988(H1N1)	CY025016	A/swine/Kansas/3024/1987(H1N1)	Yes	USA	USA	Yes	Swine to Avian	H1	H1	Yes	0	99.78	99	99
FJ384757	A/chicken/Jiangsu/7/2002(H9N2)	DQ997417	A/swine/Shandong/na/2003(H9N2)	Yes	China	China	Yes	Avian to Swine	H9	H9	Yes	0	98.85	100	100
GQ122425	A/chicken/West Java/UT1001/2003(H5N1)	HM440057	A/swine/Banten/UT2071/2005(H5N1)	Yes	Indonesia	Indonesia	Yes	Avian to Swine	H5	H5	Yes	0	99.25	100	100
GQ122497	A/chicken/East Java/UT6016/2006(H5N1)	HM440097	A/swine/East Java/UT6003/2006(H5N1)	Yes	Indonesia	Indonesia	Yes	Avian to Swine	H5	H5	Yes	0	99.82	100	100
GQ122533	A/chicken/East Java/UT6044/2007(H5N1)	HM440129	A/swine/East Java/UT6010/2007(H5N1)	Yes	Indonesia	Indonesia	Yes	Avian to Swine	H5	H5	Yes	0	99.78	100	100
GQ202213	A/tree sparrow/Jiangsu/1/2008(H5N1)	KC683519	A/swine/Jiangsu/2/2009(H5N1)	Yes	China	China	Yes	Avian to Swine	H5	H5	Yes	0	99.34	100	100
GQ866231	A/turkey/Chile/28317-6504-3/2009(H1N1)	JN617973	A/swine/Alberta/25/2009(H1N1)	Yes	Chile	Canada	No	Swine to Avian	H1	H1	Yes	0	99.91	100	100
GU050756	A/blue-winged teal/Texas/71/2001(H2N1)	AY619955	A/swine/Saskatchewan/18789/02(H1N1)	Yes	USA	Canada	No	Avian to Swine	H2	H1	No	0	97.41	98	100
GU053268	A/American black duck/Maryland/415/2001(H7N3)	AY619963	A/swine/Ontario/K01477/01(H3N3)	Yes	USA	Canada	No	Avian to Swine	H7	H3	No	0	99.74	98	100
GU324772	A/duck/Jiangsu/022/2009(H6N6)	JQ815876	A/swine/Yangzhou/080/2009(H6N6)	Yes	China	China	Yes	Avian to Swine	H6	H6	Yes	0	99.87	97	100
GU361310	A/aquatic bird/Korea/w113/2006(H5N2)	FJ461604	A/swine/Korea/C12/2008(H5N2)	Yes	South Korea	South Korea	Yes	Avian to Swine	H5	H5	Yes	0	100	100	100
GU361313	A/aquatic bird/Korea/w121/2006(H5N2)	FJ461605	A/swine/Korea/C13/2008(H5N2)	Yes	South Korea	South Korea	Yes	Avian to Swine	H5	H5	Yes	0	100	100	100
HM450133	A/turkey/Ontario/FAV110/2009(H1N1)	JF275923	A/swine/Nanchang/3/2010(H1N1)	Yes	Canada	China	No	Swine to Avian	H1	H1	Yes	0	99.57	100	99
HQ825164	A/turkey/BC/1529-3/2005(H3N2)	DQ469964	A/swine/Alberta/14722/2005(H3N2)	Yes	Canada	Canada	Yes	Swine to Avian	H3	H3	Yes	0	99.91	100	100
JF795100	A/chicken/Shandong/KD/2009(H9N2)	HM998912	A/swine/Taizhou/5/2008(H9N2)	Yes	China	China	Yes	Avian to Swine	H9	H9	Yes	0	98.94	100	100
JN683635	A/turkey/Ontario/FAV-3/2011(H3N2)	HQ825216	A/swine/QC/1698-1/2009(H3N2)	Yes	Canada	Canada	Yes	Swine to Avian	H3	H3	Yes	0	99.12	98	100
JN706698	A/turkey/Ontario/FAV-10/2011(H3N2)	JX182028	A/swine/Indiana/A01202867/2011(H3N2)	Yes	Canada	USA	No	Swine to Avian	H3	H3	Yes	0	99.56	97	100
JX094854	A/chicken/Korea/01310/2001(H9N2)	AY790312	A/swine/Korea/S452/2004(H9N2)	Yes	South Korea	South Korea	Yes	Avian to Swine	H9	H9	Yes	0	97.82	100	99
JX175251	A/duck/Guangdong/W12/2011(H3N2)	JX096502	A/swine/Guangdong/L21/2011(H3N2)	Yes	China	China	Yes	Avian to Swine	H3	H3	Yes	0	97.08	99	100
JX304752	A/duck/Guangxi/GXd-4/2009(H6N6)	HM804479	A/swine/Guangdong/K6/2010(H6N6)	Yes	China	China	Yes	Avian to Swine	H6	H6	Yes	0	97.39	100	100
JX523357	A/chicken/Huadong/4/2008(H5N1)	KC683518	A/swine/Jiangsu/1/2008(H5N1)	Yes	China	China	Yes	Avian to Swine	H5	H5	Yes	0	99.52	100	100
JX878681	A/duck/HuBei/03/2010(H5N5)	JX500441	A/swine/Hubei/10/2008(H10N5)	Yes	China	China	Yes	Avian to Swine	H5	H10	No	0	99.87	100	100
*Note: We cannot determine the transmission direction for a pair having one sequence in an avian clade and the other sequence in a swine clade.
