# Supplementary material for: Tracking the Evolution of Polymerase Genes of Influenza A Viruses during Interspecies Transmission between Avian and Swine Hosts
Source: Front Microbiol. 2016 Dec 26;7:2118. doi: 10.3389/fmicb.2016.02118 (PMC5183616; doi:10.3389/fmicb.2016.02118)
Supplement: Supplementary file 3 [file Table_3.XLSX]

## Sheet: blastn_recip_strain_name_pa_av_
Table S3. The reciprocal best hits pairs of avian and swine sequences for the PA gene.
Accession number	Avian virus	Accession number	Swine virus	Isolated within	Country			Direction of transmission	HA subtype			E-value	% Identity	% Coverage
				3 years	Avian	Swine	Same country		Avian	Swine	Same subtype			Avian query	Swine query
AB473542	A/duck/Mongolia/867/2002(H7N1)	JX878674	A/swine/HuBei/06/2009(H4N1)	No	Mongolia	China	No	Avian to Swine	H7	H4	No	0	98.14	100	98
AF046087	A/Chicken/Hong Kong/220/97 (H5N1)	CY085589	A/swine/Hong Kong/1304/2003(H1N2)	No	Hong Kong	Hong Kong	Yes	Avian to Swine	H5	H1	No	0	96.32	98	100
AY233389	A/duck/NC/91347/01(H1N2)	CY095674	A/swine/Texas/4199-2/1998(H3N2)	Yes	USA	USA	Yes	Swine to Avian	H1	H3	No	0	98.85	100	99
AY800238	A/chicken/Korea/S1/2003(H9N2)	AY790310	A/swine/Korea/S452/2004(H9N2)	Yes	South Korea	South Korea	Yes	Avian to Swine	H9	H9	Yes	0	99.55	98	100
AY950265	A/chicken/Henan/01/2004(H5N1)	DQ997257	A/swine/Henan/wy/2004(H5N1)	Yes	China	China	Yes	Avian to Swine	H5	H5	Yes	0	99.96	100	100
CY004908	A/blue-winged teal/ALB/293/1994(H4N6)	AF285890	A/swine/Ontario/01911-1/99 (H4N6)	No	Canada	Canada	Yes	Avian to Swine	H4	H4	Yes	0	97.94	100	100
CY005516	A/wild duck/Nanchang/2-0480/2000(H9N2)	CY075029	A/swine/Guangxi/7/2007(H9N2)	No	China	China	Yes	Avian to Swine	H9	H9	Yes	0	99.33	100	100
CY005557	A/duck/Hong Kong/7/1975(H3N2)	M26081	A/swine/Hong Kong/126/1982(H3N2)	No	Hong Kong	Hong Kong	Yes	Avian to Swine	H3	H3	Yes	0	99.69	100	100
CY005622	A/duck/Hong Kong/293/1978(H7N2)	CY067685	A/swine/KU/16/2001(H7N2)	No	Hong Kong	South Korea	Yes	Avian to Swine	H7	H7	Yes	0	99.87	100	100
CY005817	A/duck/Ukraine/1/1963(H3N8)	EU516319	A/swine/Guangdong/wxl/2004(H9N2)	No	Ukraine	China	No	Avian to Swine	H3	H9	No	0	98.88	100	100
CY014684	A/duck/England/1/1956(H11N6)	CY073451	A/swine/KU/2/2001(H11N6)	No	England	South Korea	No	Avian to Swine	H11	H11	Yes	0	100	100	100
CY015044	A/goose/Leipzig/187-7/1979(H7N7)	AJ311463	A/swine/Finistere/2899/1982(H1N1)	Yes	Germany	France	No	Swine to Avian	H7	H1	No	0	96.24	100	100
CY033403	A/ring necked duck/California/HKWF402/2007(H6N1)	EU258940	A/swine/Missouri/2124514/2006(H2N3)	Yes	USA	USA	Yes	Avian to Swine	H6	H2	No	0	99.46	99	99
CY117120	A/duck/Rugen/88-4/1981(H2N3)	CY037897	A/swine/Belgium/WVL1/1979(H1N1)	Yes	Germany	Belgium	No	Swine to Avian	H2	H1	No	0	97.26	97	100
CY127619	A/gull/Delaware Bay/18/2000(H6N1)	AY619972	A/swine/Ontario/42729A/01(H3N3)	Yes	USA	Canada	No	Avian to Swine	H6	H3	No	0	99.21	97	100
DQ064496	A/chicken/Guangdong/56/01(H9N2)	EU516311	A/swine/Shandong/w4/2003(H9N2)	Yes	China	China	Yes	Avian to Swine	H9	H9	Yes	0	99.1	100	100
DQ469997	A/turkey/Ontario/31232/2005(H3N2)	DQ469989	A/swine/Ontario/33853/2005(H3N2)	Yes	Canada	Canada	Yes	Swine to Avian	H3	H3	Yes	0	99.91	100	100
DQ997097	A/duck/Hubei/wg/2002(H5N1)	DQ997388	A/swine/Anhui/ca/2004(H5N1)	Yes	China	China	Yes	Avian to Swine	H5	H5	Yes	0	99.42	100	100
EU086231	A/chicken/Guangxi/37/2005(H9N2)	EU086313	A/swine/Guangxi/FS2/2005(H9N2)	Yes	China	China	Yes	Avian to Swine	H9	H9	Yes	0	99.82	100	100
EU086295	A/bird/Guangxi/A1/2006(H9N2)	EU502900	A/swine/Jiangxi/1/2004(H9N2)	Yes	China	China	Yes	Avian to Swine	H9	H9	Yes	0	99.24	100	100
EU559254	A/chicken/Hubei/119/1983(H10N5)	JX500442	A/swine/Hubei/10/2008(H10N5)	No	China	China	Yes	Avian to Swine	H10	H10	Yes	0	99.81	100	96
EU735791	A/turkey/NC/19762/1988(H1N1)	CY022975	A/swine/Iowa/31483/1988(H1N1)	Yes	USA	USA	Yes	Swine to Avian	H1	H1	Yes	0	99.59	99	99
EU735823	A/turkey/Ohio/313053/2004(H3N2)	CY099148	A/swine/Minnesota/00611/2005(H3N2)	Yes	USA	USA	Yes	Swine to Avian	H3	H3	Yes	0	99.59	100	99
EU742641	A/turkey/Kansas/4880/1980 (H1N1)	CY022306	A/swine/Tennessee/82/1977(H1N1)	Yes	USA	USA	Yes	Swine to Avian	H1	H1	Yes	0	98.9	99	99
EU743156	A/turkey/IA/10271-3/1990(H1N1)	CY028785	A/swine/California/T9001707/1991(H1N1)	Yes	USA	USA	Yes	Swine to Avian	H1	H1	Yes	0	99.54	99	100
EU743164	A/turkey/IA/21089-3/1992(H1N1)	CY022482	A/swine/Maryland/23239/1991(H1N1)	Yes	USA	USA	Yes	Swine to Avian	H1	H1	Yes	0	99.59	99	99
FJ384750	A/chicken/Jiangsu/7/2002(H9N2)	DQ997432	A/swine/Shandong/nb/2003(H9N2)	Yes	China	China	Yes	Avian to Swine	H9	H9	Yes	0	99.73	100	100
GQ122444	A/chicken/East Kalimantan/UT1035/2004(H5N1)	HM440072	A/swine/Banten/UT3063/2005(H5N1)	Yes	Indonesia	Indonesia	Yes	Avian to Swine	H5	H5	Yes	0	99.12	100	100
GQ122498	A/chicken/East Java/UT6016/2006(H5N1)	HM440096	A/swine/East Java/UT6003/2006(H5N1)	Yes	Indonesia	Indonesia	Yes	Avian to Swine	H5	H5	Yes	0	99.72	100	100
GQ122522	A/chicken/South Kalimantan/UT6029/2006(H5N1)	HM440088	A/swine/Banten/UT6001/2006(H5N1)	Yes	Indonesia	Indonesia	Yes	Avian to Swine	H5	H5	Yes	0	99.63	100	100
GQ202212	A/tree sparrow/Jiangsu/1/2008(H5N1)	KC683521	A/swine/Jiangsu/2/2009(H5N1)	Yes	China	China	Yes	Avian to Swine	H5	H5	Yes	0	99.21	100	99
GQ373059	A/chicken/Jiangxi/12/2007(H9N2)	KC779057	A/swine/Henan/Y1/2009(H9N2)	Yes	China	China	Yes	Avian to Swine	H9	H9	Yes	0	97.12	100	98
GQ866229	A/turkey/Chile/28317-6504-3/2009(H1N1)	JF714027	A/swine/MB/46/2009(H1N1)	Yes	Chile	Canada	No	Unidentified*	H1	H1	Yes	0	99.91	100	100
GU050755	A/blue-winged teal/Texas/71/2001(H2N1)	AY619956	A/swine/Saskatchewan/18789/02(H1N1)	Yes	USA	Canada	No	Avian to Swine	H2	H1	Yes	0	99.16	97	100
GU361352	A/aquatic bird/Korea/w113/2006(H5N2)	FJ461602	A/swine/Korea/C12/2008(H5N2)	Yes	South Korea	South Korea	Yes	Avian to Swine	H5	H5	Yes	0	100	100	100
HM145329	A/duck/Shantou/5104/2004(H6N2)	HM804478	A/swine/Guangdong/K6/2010(H6N6)	No	China	China	Yes	Avian to Swine	H6	H6	Yes	0	98.23	100	96
HM370966	A/turkey/Ontario/FAV110/2009(H1N1)	HQ728109	A/swine/Taiwan/CH-1204/2009(H1N1)	Yes	Canada	Taiwan	No	Swine to Avian	H1	H1	Yes	0	99.69	100	100
JF795109	A/chicken/Shandong/LY-1/2008(H9N2)	AY700213	A/swine/Shandong/2/03(H5N1)	No	China	China	Yes	Avian to Swine	H9	H5	No	0	99.01	100	100
JF965107	A/duck/Eastern China/4/2009(H6N6)	JQ815877	A/swine/Yangzhou/080/2009(H6N6)	Yes	China	China	Yes	Avian to Swine	H6	H6	Yes	0	99.86	100	100
JN683636	A/turkey/Ontario/FAV-3/2011(H3N2)	HQ825217	A/swine/QC/1698-1/2009(H3N2)	Yes	Canada	Canada	Yes	Swine to Avian	H3	H3	Yes	0	99.12	99	97
JN869523	A/chicken/Zhejiang/Q1D4/2010(H9N2)	HM998913	A/swine/Taizhou/5/2008(H9N2)	Yes	China	China	Yes	Avian to Swine	H9	H9	Yes	0	98.47	100	100
JX523358	A/chicken/Huadong/4/2008(H5N1)	KC683520	A/swine/Jiangsu/1/2008(H5N1)	Yes	China	China	Yes	Avian to Swine	H5	H5	Yes	0	99.49	100	100
*Note: We cannot determine the transmission direction for a pair having one sequence in an avian clade and the other sequence in a swine clade.
