# Supplementary material for: Tracking the Evolution of Polymerase Genes of Influenza A Viruses during Interspecies Transmission between Avian and Swine Hosts
Source: Front Microbiol. 2016 Dec 26;7:2118. doi: 10.3389/fmicb.2016.02118 (PMC5183616; doi:10.3389/fmicb.2016.02118)
Supplement: Supplementary file 4 [file Table_4.XLSX]

## Sheet: Sheet1
Table S4. Variation of amino acids at position 156 on PB1 of transmission pairs
Amino acid at position 156 on PB1	Number of sequences
	Avian isolates in avian-to-swine transmission	Swine isolates in avian-to-swine transmission
T	31	30
A	0	1
M	1	0
K	0	1
I	1	1
Total	33	33
Note: The probability that the observed frequencies of amino acids come from the same distribution is approximately 1.0, as calculated with Fisher's exact test.
