# Supplementary material for: Tracking the Evolution of Polymerase Genes of Influenza A Viruses during Interspecies Transmission between Avian and Swine Hosts
Source: Front Microbiol. 2016 Dec 26;7:2118. doi: 10.3389/fmicb.2016.02118 (PMC5183616; doi:10.3389/fmicb.2016.02118)
Supplement: Supplementary file 5 [file Table_5.XLSX]

## Sheet: Sheet1
Table S5. The number of amino acid substitutions and the number of transmission pairs of PB2
	Number of amino acid substitutions	Number of transmission pairs
Transmission pairs with the same HA subtype	140	26
Transmission pairs with different HA subtypes	35	6
Total	175	32
Note: The probability that the observed frequencies come from the same distribution is around 1.0 with Fisher’s exact test.
