# Supplementary material for: Tracking the Evolution of Polymerase Genes of Influenza A Viruses during Interspecies Transmission between Avian and Swine Hosts
Source: Front Microbiol. 2016 Dec 26;7:2118. doi: 10.3389/fmicb.2016.02118 (PMC5183616; doi:10.3389/fmicb.2016.02118)
Supplement: Supplementary file 6 [file Table_6.XLSX]

## Sheet: Sheet1
Table S6. The number of amino acid substitutions and the number of transmission pairs of PB1
	Number of amino acid substitutions	Number of transmission pairs
Transmission pairs with the same HA subtype	91	25
Transmission pairs with different HA subtypes	32	8
Total	123	33
Note: The probability that the observed frequencies come from the same distribution is around 1.0 with Fisher’s exact test.
