# Supplementary material for: Tracking the Evolution of Polymerase Genes of Influenza A Viruses during Interspecies Transmission between Avian and Swine Hosts
Source: Front Microbiol. 2016 Dec 26;7:2118. doi: 10.3389/fmicb.2016.02118 (PMC5183616; doi:10.3389/fmicb.2016.02118)
Supplement: Supplementary file 7 [file Table_7.XLSX]

## Sheet: Sheet1
Table S7. The number of amino acid substitutions and the number of transmission pairs of PA
	Number of amino acid substitutions	Number of transmission pairs
Transmission pairs with the same HA subtype	87	23
Transmission pairs with different HA subtypes	67	7
Total	154	30
Note: The probability that the observed frequencies come from the same distribution is 0.043 with Fisher’s exact test.
